# Supplementary material for: Selenomethionine Alleviates Zearalenone-Induced Liver Injury in Rabbits Through SIRT1-FOXO1/P53 Signaling Pathway
Source: Antioxidants (Basel). 2026 Jan 30;15(2):176. doi: 10.3390/antiox15020176 (PMC12938784; doi:10.3390/antiox15020176)
Supplement: Supplementary file 1 [file antioxidants-15-00176-s001.zip]

Archive with 1 entries (1 files):
- antioxidants-4090242-supplementary.xlsx
