# Supplementary material for: Selenomethionine Alleviates Zearalenone-Induced Liver Injury in Rabbits Through SIRT1-FOXO1/P53 Signaling Pathway
Source: Antioxidants (Basel). 2026 Jan 30;15(2):176. doi: 10.3390/antiox15020176 (PMC12938784; doi:10.3390/antiox15020176)
Supplement: Supplementary file 1 [file antioxidants-15-00176-s001.zip › antioxidants-4090242-supplementary.xlsx]

## Sheet: Table S1
		Table S1. Ingredients and chemical composition of basal diets
		Feed ingredients	Percent %
		Corn	19
		Soya bean meal	19
		Wheat bran	18
		Peanut Hull	14
		Bean straw	10
		wormwood rod	7
		vinasse	6
		premix	4
		soybean oil	3
		Calculated composition
		Digestible energy (MJ/kg)	9.37
		Crude Protein (%)	≥17
		Crude Fiber (%)	≤20
		Crude ash (%)	≤12
		Calcium (%)	≤12
		Phosphorus (%)	≥0.55

## Sheet: Table S2
			Table S2 Primer Sequences for the interested genes
			Gene	Sequence（5’ → 3’）
			β-actin	F: CGTGCGGGACATCAAGGAG
				R: AGGAAGGAGGGCTGGAAGAG
			SIRT1	F: AGATGGTATTTATGCTCGCCTT
				R: CTTTGGATTCCTGCAACCTGT
			FOXO1	F: GGCACTGACTTCGTCCTCC
				R: CACAACTCAGAAACCTATCTCCG
			CAT	F: TGACTGTTGCTGGAGACTGG
				R: TGTGCTTCTTCCTGTCGATG
			SOD2	F: TGACGGCTGTGTCTGTTGGT
				R: GCAGGTAGTAAGCGTGTTCCC
			P53	F: AACTTACCAGGGCAACTATGGCTTC
				R: AACTGCACAGGGCACGTCTTC
			Bax	F: CCCGCGAGGTCTTTTTCC
				R: CAGGGCCTTGAGTACCAGCTT
			Bcl-2	F: GGCTGGGATGCCTTCGT
				R: TTTCGTGAACTGTTTGCATATCTG
			CytC	F：AAAGGGAGGCAAGCACAAGA
				R: TAGGAGAATCCAACGGCCTG
			Caspase-3	F: GACAGTGGCATCGAGACAGACA
				R: GAATAGTAACCAGGTGCTGTGGAA
			Caspase-9	F: TCCTTCATCACCGTGGCTT
				R: ACATCCTCGTGTCCTACTCC
			Pink1	F: GCCTTTCCCTTGGCCATCAA
				R: GTGTTCACGCGAAGGTACTG
			Parkin	F: TTCAACTCCAGCCACGGTTT
				R: AAGATCACACGCAACTGGTCA
			P62	F: GTAAAAGAAGCCGCCTGACAC
				R: TCCTGAGCAGTTATCCGACTCC
			LC3-Ⅰ	F: TTAGAAGTGTAGGCAATACCA
				R: CATTGGGCAGGATTAGTT
			LC3-Ⅱ	F: CAAGTTCCTTGTACCCGACCA
				R: CTTCTCGCTCTCGTACACCTC

## Sheet: Table S3
				Table S3 Primary antibody information
				Antibody name	Article number	Source of primary antibody	The dilution ratio of one antibody
				SIRT1	13161-1-AP	Rabbit	1: 1000
				FOXO1	GB114935	Rabbit	1: 1000
				SOD2	GB111875	Rabbit	1: 1000
				CAT	GB113401	Rabbit	1: 1000
				Acetyl-FOXO1	AF2305	Rabbit	1: 1000
				Caspase-3	GB11767C	Rabbit	1: 1000
				Caspase-9	GB11053-1	Rabbit	1: 1000
				CytC	GB12080	Rabbit	1: 1000
				P53	GB115747	Rabbit	1: 1000
				Acetyl-P53	AF3744	Rabbit	1: 1000
				Bax	GB15690	Rabbit	1: 1000
				Bcl-2	GB154830	Mouse	1: 1000
				Pink1	GB114934	Rabbit	1: 1000
				Parkin	GB113802	Rabbit	1: 1000
				P-Parkin	AF3500	Rabbit	1: 1000
				P62	GB11531	Rabbit	1: 1000
				LC3	GB113801	Rabbit	1: 1000
				β-actin	GB15003	Rabbit	1: 5000
